# Supplementary material for: Surface-Fabrication of Fluorescent Hydroxyapatite for Cancer Cell Imaging and Bio-Printing Applications
Source: Biosensors (Basel). 2022 Jun 15;12(6):419. doi: 10.3390/bios12060419 (PMC9221440; doi:10.3390/bios12060419)
Supplement: Supplementary file 1 [file biosensors-12-00419-s001.zip]

Archive with 1 entries (1 files):
- biosensors-1712693-supplementary.pdf
